# Supplementary material for: Screening and Identification of Four Prognostic Genes Related to Immune Infiltration and G-Protein Coupled Receptors Pathway in Lung Adenocarcinoma
Source: Front Oncol. 2021 Feb 8;10:622251. doi: 10.3389/fonc.2020.622251 (PMC7897677; doi:10.3389/fonc.2020.622251)
Supplement: Supplementary file 1 [file DataSheet_1.zip]

Archive with 7 entries (6 files):
- Supplementary materials/Supplementary Figures/
- Supplementary materials/Supplementary Figures/Figure-S1.pdf
- Supplementary materials/Supplementary Figures/Figure-S2.pdf
- Supplementary materials/Supplementary Figures/Figure-S3.pdf
- Supplementary materials/Supplementary Figures/Figure-S4.pdf
- Supplementary materials/Supplementary Figures/Figure-S5.pdf
- Supplementary materials/Supplementary Materials.docx
